# Supplementary material for: Navigating the poliovirus threat: a call for training and resources in Gaza
Source: Front Public Health. 2025 Jan 8;12:1487525. doi: 10.3389/fpubh.2024.1487525 (PMC11750831; doi:10.3389/fpubh.2024.1487525)
Supplement: Supplementary file 1 [file Table_1.xlsx]

## Sheet:  Form Responses 1
Timestamp	Current Knowledge: How well do you know the clinical symptoms, diagnosis, and management of polio cases in children?	2. Training needs: What specific areas would you like more training in to better prepare for a potential polio outbreak in child care? (Please select all that apply)	Availability of Resources: Do you feel you have adequate access to the resources and tools needed to effectively respond to polio outbreaks in child care?
2024-08-18 17:04:50	- Fairly familiar	- Infection prevention and control measures, - Communication strategies with patients and their families	- Not equipped enough
2024-08-18 17:33:20	-Unfamiliar	Infection prevention and control measures	- Not equipped enough
2024-08-18 17:34:16	Moderately familiar	Infection prevention and control measures	- Not equipped enough
2024-08-18 17:41:51	Moderately familiar	- Early detection and diagnosis of polio symptoms, - Management of complications in pediatric polio patients, - Communication strategies with patients and their families	- Not equipped enough
2024-08-18 17:43:44	- Fairly familiar	- Early detection and diagnosis of polio symptoms, - Management of complications in pediatric polio patients, - Infection prevention and control measures, - Communication strategies with patients and their families	- Not equipped enough
2024-08-18 17:45:09	Very familiar	- Management of complications in pediatric polio patients	- Fairly equipped, but I need more resources
2024-08-18 18:11:11	- Fairly familiar	- Early detection and diagnosis of polio symptoms, - Management of complications in pediatric polio patients, - Infection prevention and control measures, - Communication strategies with patients and their families	- Not equipped enough
2024-08-18 18:12:19	- Fairly familiar	- Early detection and diagnosis of polio symptoms, - Communication strategies with patients and their families	not sure
2024-08-18 18:26:18	Very familiar	- Early detection and diagnosis of polio symptoms, - Management of complications in pediatric polio patients, - Infection prevention and control measures	- Not equipped enough
2024-08-18 18:26:57	-Unfamiliar	Infection prevention and control measures	- Fairly equipped, but I need more resources
2024-08-18 18:29:13	- Fairly familiar	- Early detection and diagnosis of polio symptoms, - Management of complications in pediatric polio patients	- Not equipped enough
2024-08-18 18:30:20	-Unfamiliar	Infection prevention and control measures	- Not equipped enough
2024-08-18 18:31:24	Moderately familiar	Infection prevention and control measures	- Not equipped enough
2024-08-18 18:39:14	-Unfamiliar	- Early detection and diagnosis of polio symptoms, - Management of complications in pediatric polio patients, - Infection prevention and control measures, - Communication strategies with patients and their families	- Not equipped enough
2024-08-18 18:43:19	- Fairly familiar	- Early detection and diagnosis of polio symptoms, - Management of complications in pediatric polio patients, - Infection prevention and control measures	- Not equipped enough
2024-08-18 19:02:31	Moderately familiar	- Early detection and diagnosis of polio symptoms, - Infection prevention and control measures	- Not equipped enough
2024-08-18 19:11:32	Moderately familiar	- Early detection and diagnosis of polio symptoms	- Not equipped enough
2024-08-18 19:16:06	- Fairly familiar	- Early detection and diagnosis of polio symptoms, - Management of complications in pediatric polio patients, - Infection prevention and control measures, - Communication strategies with patients and their families, - Other (please specify)	not sure
2024-08-18 19:20:21	Very familiar	Managing complications in children with polio patients, - Communication strategies with patients and their families	- Not equipped enough
2024-08-18 19:20:58	Moderately familiar	- Early detection and diagnosis of polio symptoms, - Management of complications in pediatric polio patients	- Fairly equipped, but I need more resources
2024-08-18 19:25:29	-Unfamiliar	- Early detection and diagnosis of polio symptoms, - Infection prevention and control measures	not sure
2024-08-18 19:35:05	Very familiar	Infection prevention and control measures	- Fairly equipped, but I need more resources
2024-08-18 19:44:39	Moderately familiar	- Early detection and diagnosis of polio symptoms	- Not equipped enough
2024-08-18 19:57:04	Very familiar	- Communication strategies with patients and their families	- Fairly equipped, but I need more resources
2024-08-18 19:58:11	- Fairly familiar	- Early detection and diagnosis of polio symptoms, - Management of complications in pediatric polio patients, - Infection prevention and control measures, - Communication strategies with patients and their families	not sure
2024-08-18 19:59:26	Moderately familiar	- Communication strategies with patients and their families	- Not equipped enough
2024-08-18 20:06:32	-Unfamiliar	- Early detection and diagnosis of polio symptoms, - Management of complications in pediatric polio patients, - Infection prevention and control measures, - Communication strategies with patients and their families	not sure
2024-08-18 20:08:31	-Unfamiliar	- Early detection and diagnosis of polio symptoms	- Yes, fully equipped
2024-08-18 20:08:31	-Unfamiliar	- Early detection and diagnosis of polio symptoms, - Management of complications in pediatric polio patients, - Infection prevention and control measures	- Not equipped enough
2024-08-18 20:14:05	Moderately familiar	Infection prevention and control measures	- Not equipped enough
2024-08-18 20:14:19	- Fairly familiar	- Early detection and diagnosis of polio symptoms, - Management of complications in pediatric polio patients, - Infection prevention and control measures, - Communication strategies with patients and their families	not sure
2024-08-18 20:20:02	- Fairly familiar	Infection prevention and control measures	- Fairly equipped, but I need more resources
2024-08-18 20:20:19	Moderately familiar	- Early detection and diagnosis of polio symptoms, - Management of complications in pediatric polio patients, - Infection prevention and control measures, - Communication strategies with patients and their families	- Not equipped enough
2024-08-18 20:21:30	- Fairly familiar	- Early detection and diagnosis of polio symptoms, - Management of complications in pediatric polio patients, - Infection prevention and control measures	not sure
2024-08-18 20:22:29	Very familiar	Infection prevention and control measures	- Fairly equipped, but I need more resources
2024-08-18 20:34:31	Moderately familiar	- Early detection and diagnosis of polio symptoms, - Management of complications in pediatric polio patients, - Infection prevention and control measures, - Communication strategies with patients and their families	- Not equipped enough
2024-08-18 20:36:32	- Fairly familiar	- Early detection and diagnosis of polio symptoms, - Management of complications in pediatric polio patients, - Infection prevention and control measures, - Communication strategies with patients and their families	- Not equipped enough
2024-08-18 20:45:29	Moderately familiar	- Early detection and diagnosis of polio symptoms, - Management of complications in pediatric polio patients, - Infection prevention and control measures	- Not equipped enough
2024-08-18 21:03:12	- Fairly familiar	- Early detection and diagnosis of polio symptoms, - Management of complications in pediatric polio patients, - Infection prevention and control measures, - Communication strategies with patients and their families	- Not equipped enough
2024-08-18 21:17:48	-Unfamiliar	- Early detection and diagnosis of polio symptoms, - Management of complications in pediatric polio patients, - Infection prevention and control measures, - Communication strategies with patients and their families	- Not equipped enough
2024-08-18 21:17:55	Moderately familiar	- Early detection and diagnosis of polio symptoms	- Not equipped enough
2024-08-18 21:18:00	- Fairly familiar	- Early detection and diagnosis of polio symptoms, - Management of complications in pediatric polio patients, - Infection prevention and control measures, - Communication strategies with patients and their families, - Other (please specify)	- Not equipped enough
2024-08-18 21:19:10	Moderately familiar	Infection prevention and control measures	- Not equipped enough
2024-08-18 21:20:16	- Fairly familiar	- Early detection and diagnosis of polio symptoms, - Management of complications in pediatric polio patients, - Infection prevention and control measures, - Communication strategies with patients and their families	- Not equipped enough
2024-08-18 21:34:06	Very familiar	- Early detection and diagnosis of polio symptoms	- Fairly equipped, but I need more resources
2024-08-18 21:50:01	- Fairly familiar	- Early detection and diagnosis of polio symptoms	- Not equipped enough
2024-08-18 21:58:59	- Fairly familiar	- Early detection and diagnosis of polio symptoms	- Not equipped enough
2024-08-18 22:05:58	Moderately familiar	- Early detection and diagnosis of polio symptoms	- Not equipped enough
2024-08-18 22:17:53	Very familiar	- Early detection and diagnosis of polio symptoms, - Infection prevention and control measures	- Not equipped enough
2024-08-18 22:27:03	- Fairly familiar	- Early detection and diagnosis of polio symptoms, - Management of complications in pediatric polio patients, - Infection prevention and control measures	- Fairly equipped, but I need more resources
2024-08-18 22:56:15	- Fairly familiar	- Early detection and diagnosis of polio symptoms, - Management of complications in pediatric polio patients, - Infection prevention and control measures	- Not equipped enough
2024-08-18 23:04:38	-Unfamiliar	- Early detection and diagnosis of polio symptoms, - Management of complications in pediatric polio patients, - Infection prevention and control measures	- Not equipped enough
2024-08-18 23:37:05	Moderately familiar	- Managing complications in pediatric polio patients, - Infection prevention and control measures, - Communication strategies with patients and their families	- Fairly equipped, but I need more resources
2024-08-19 00:43:40	- Fairly familiar	- Early detection and diagnosis of polio symptoms, - Management of complications in pediatric polio patients, - Other (please specify)	- Not equipped enough
2024-08-19 00:51:04		- Early detection and diagnosis of polio symptoms, - Management of complications in pediatric polio patients, - Infection prevention and control measures, - Communication strategies with patients and their families	- Not equipped enough
2024-08-19 07:12:39	Very familiar	Infection prevention and control measures	- Not equipped enough
2024-08-19 07:12:58	Moderately familiar	Managing complications in children with polio patients, - Communication strategies with patients and their families	- Fairly equipped, but I need more resources
2024-08-19 07:13:06	- Fairly familiar	- Early detection and diagnosis of polio symptoms, - Management of complications in pediatric polio patients, - Infection prevention and control measures	- Not equipped enough
2024-08-19 07:35:11	- Fairly familiar	- Early detection and diagnosis of polio symptoms, - Management of complications in pediatric polio patients, - Infection prevention and control measures	- Not equipped enough
2024-08-19 10:47:58	Very familiar	- Early detection and diagnosis of polio symptoms, - Communication strategies with patients and their families	- Fairly equipped, but I need more resources
2024-08-19 10:57:06	Very familiar	- Early detection and diagnosis of polio symptoms, - Management of complications in pediatric polio patients, - Infection prevention and control measures, - Communication strategies with patients and their families	- Fairly equipped, but I need more resources
2024-08-19 12:15:25	- Fairly familiar	- Early detection and diagnosis of polio symptoms	- Fairly equipped, but I need more resources
2024-08-19 12:53:47	Very familiar	- Early detection and diagnosis of polio symptoms, - Management of complications in pediatric polio patients, - Infection prevention and control measures, - Communication strategies with patients and their families	- Not equipped enough
2024-08-19 13:23:54	- Fairly familiar	- Early detection and diagnosis of polio symptoms, - Management of complications in pediatric polio patients, - Infection prevention and control measures	- Not equipped enough
2024-08-19 13:32:10	Moderately familiar	- Early detection and diagnosis of polio symptoms, - Management of complications in pediatric polio patients, - Infection prevention and control measures, - Communication strategies with patients and their families, - Other (please specify)	- Not equipped enough
2024-08-19 13:37:21	- Fairly familiar	- Early detection and diagnosis of polio symptoms, - Management of complications in pediatric polio patients, - Infection prevention and control measures, - Communication strategies with patients and their families, - Other (please specify)	- Not equipped enough
2024-08-19 14:33:18	- Fairly familiar	- Early detection and diagnosis of polio symptoms	- Not equipped enough
2024-08-19 15:37:43	- Fairly familiar	- Early detection and diagnosis of polio symptoms	- Not equipped enough
2024-08-19 15:37:45	- Fairly familiar	- Early detection and diagnosis of polio symptoms	- Not equipped enough
2024-08-19 15:58:43	- Fairly familiar	Infection prevention and control measures	- Not equipped enough
2024-08-19 16:08:24	Moderately familiar	- Early detection and diagnosis of polio symptoms	- Not equipped enough
2024-08-19 17:54:12	-Unfamiliar	- Early detection and diagnosis of polio symptoms, - Management of complications in pediatric polio patients, - Infection prevention and control measures, - Communication strategies with patients and their families	- Not equipped enough
2024-08-19 18:38:47	-Unfamiliar	Infection prevention and control measures	- Not equipped enough
2024-08-19 19:49:52	- Fairly familiar	- Communication strategies with patients and their families	- Not equipped enough
2024-08-19 21:21:23	Very familiar	- Early detection and diagnosis of polio symptoms, - Management of complications in pediatric polio patients, - Infection prevention and control measures, - Communication strategies with patients and their families	- Not equipped enough
2024-08-19 23:07:55	- Fairly familiar	- Early detection and diagnosis of polio symptoms, - Management of complications in pediatric polio patients, - Infection prevention and control measures, - Communication strategies with patients and their families	- Not equipped enough
2024-08-20 13:21:45	Moderately familiar	- Early detection and diagnosis of polio symptoms, - Infection prevention and control measures	- Not equipped enough
2024-08-20 15:56:04	- Fairly familiar	- Early detection and diagnosis of polio symptoms	not sure
2024-08-20 18:02:12	expert	- Management of complications in pediatric polio patients	- Yes, fully equipped
2024-08-20 18:23:41	- Fairly familiar	- Early detection and diagnosis of polio symptoms, - Management of complications in pediatric polio patients, - Infection prevention and control measures, - Communication strategies with patients and their families, - Other (please specify)	- Not equipped enough
2024-08-20 20:36:09	Moderately familiar	- Communication strategies with patients and their families	- Fairly equipped, but I need more resources
2024-08-20 20:39:56	- Fairly familiar	- Early detection and diagnosis of polio symptoms, - Infection prevention and control measures	- Not equipped enough
2024-08-21 00:33:46	Moderately familiar	- Early detection and diagnosis of polio symptoms, - Management of complications in pediatric polio patients, - Infection prevention and control measures	- Not equipped enough
2024-08-21 10:36:43	Moderately familiar	Infection prevention and control measures	- Fairly equipped, but I need more resources
